# Supplementary material for: Alterations in serum microRNA in humans with alcohol use disorders impact cell proliferation and cell death pathways and predict structural and functional changes in brain
Source: BMC Neurosci. 2015 Sep 5;16:55. doi: 10.1186/s12868-015-0195-x (PMC4560885; doi:10.1186/s12868-015-0195-x)
Supplement: Additional file 1: — List of miRNAs showing changes (at p < 0.1 level) in rat drinking paradigms and mouse neural stem cell exposure paradigms. [file 12868_2015_195_MOESM1_ESM.xlsx]

## Sheet: Rat_Daily
miRNAs CHANGED IN RAT DAILY DRINKING PARADIGM					miRNAs CHANGED IN RAT EPISODIC BINGE DRINKING					miRNAs CHANGED IN MOUSE NEURAL STEM CELLS EXPOSED TO ETHANOL (FGF CONDITION)					miRNAs CHANGED IN MOUSE NEURAL STEM CELLS EXPOSED TO ETHANOL (TGF CONDITION)
Microarray Probe ID	IPA Symbol	Fold Change	p-value		Microarray Probe ID	IPA Symbol	Fold Change	p-value		Microarray Probe ID	IPA Symbol	Fold Change	p-value		Microarray Probe ID	IPA Symbol	Fold Change	p-value
hp_rno-let-7e_st	let-7	-1.16716	0.00235		hp_rno-let-7d_st	let-7	1.34443	0.0597		mmu-let-7e_st	let-7a-5p (and other miRNAs w/seed GAGGUAG)	-1.30224	0.0348		mmu-let-7a-star_st	let-7a-3p (and other miRNAs w/seed UAUACAA)	-1.191	0.0301
rno-miR-98_st	let-7a-5p (and other miRNAs w/seed GAGGUAG)	-1.17446	0.0154		rno-let-7f_st	let-7a-5p (and other miRNAs w/seed GAGGUAG)	-1.43197	0.0176		mmu-let-7c-1-star_st	let-7c-1-3p (and other miRNAs w/seed UGUACAA)	1.23371	0.0171		mmu-let-7a_st	let-7a-5p (and other miRNAs w/seed GAGGUAG)	1.286	0.0362
hp_rno-mir-125b-2_x_st	mir-10	-1.06363	0.0443		rno-let-7d-star_st	let-7d-3p (miRNAs w/seed UAUACGA)	1.70527	0.0694		mmu-miR-101b_st	miR-101b-3p (miRNAs w/seed UACAGUA)	-1.23971	0.0515		mmu-let-7c-1-star_st	let-7c-1-3p (and other miRNAs w/seed UGUACAA)	-1.157	0.0326
rno-miR-10a-5p_st	miR-10a-5p (and other miRNAs w/seed ACCCUGU)	1.32777	0.0785		hp_rno-mir-206_st	mir-1	-1.22688	0.0779		mmu-miR-10b_st	miR-10a-5p (and other miRNAs w/seed ACCCUGU)	-1.21757	0.0419		mmu-miR-125a-3p_st	miR-125a-3p (miRNAs w/seed CAGGUGA)	-1.202	0.0789
hp_rno-mir-124-2_x_st	mir-124	-1.61664	0.0511		hp_rno-mir-125b-2_x_st	mir-10	-1.24574	0.0451		mmu-miR-137_st	miR-137-3p (and other miRNAs w/seed UAUUGCU)	1.36794	0.0107		mmu-miR-721_st	miR-130a-3p (and other miRNAs w/seed AGUGCAA)	1.205	0.0444
rno-miR-125b-5p_st	miR-125b-5p (and other miRNAs w/seed CCCUGAG)	2.25168	0.0475		rno-miR-101a_st	miR-101-3p (and other miRNAs w/seed ACAGUAC)	-1.39378	0.0335		mmu-miR-138-star_st	miR-138-1-3p (miRNAs w/seed GGCUACU)	1.36131	0.0383		mmu-miR-135b_st	miR-135a-5p (and other miRNAs w/seed AUGGCUU)	-1.122	0.0484
rno-miR-126_st	miR-126a-3p (and other miRNAs w/seed CGUACCG)	1.64262	0.00163		hp_rno-mir-103-2_x_st	mir-103	-1.21083	0.0572		mmu-miR-139-5p_st	miR-139-5p (miRNAs w/seed CUACAGU)	-1.25963	0.0558		mmu-miR-137_st	miR-137-3p (and other miRNAs w/seed UAUUGCU)	1.14	0.0694
hp_rno-mir-128-1_x_st	mir-128	1.12117	0.0203		rno-miR-10a-3p_st	miR-10a-3p (miRNAs w/seed AAAUUCG)	-1.23885	0.0565		mmu-miR-146b_st	miR-146a-5p (and other miRNAs w/seed GAGAACU)	1.48041	0.0776		mmu-miR-140-star_st	miR-140-3p (and other miRNAs w/seed ACCACAG)	2.726	0.0929
hp_rno-mir-129-2_st	mir-129	-1.11419	0.0711		hp_rno-mir-1224_st	mir-1224	1.29504	0.0561		mmu-miR-16_st	miR-16-5p (and other miRNAs w/seed AGCAGCA)	-1.47223	0.0183		mmu-miR-142-5p_st	miR-142-5p (and other miRNAs w/seed AUAAAGU)	-1.434	0.00382
hp_rno-mir-301b_x_st	mir-130	-1.074	0.0939		hp_rno-mir-124-2_s_st	mir-124	1.56374	0.0216		mmu-miR-106b_st	miR-17-5p (and other miRNAs w/seed AAAGUGC)	1.39862	0.007		mmu-miR-15a-star_st	miR-15a-3p (miRNAs w/seed AGGCCAU)	1.224	0.058
hp_rno-mir-135a_st	mir-135	-1.13603	0.047		rno-miR-125b-3p_st	miR-125b-1-3p (miRNAs w/seed CGGGUUA)	1.21167	0.0438		mmu-miR-193-star_st	miR-193a-5p (miRNAs w/seed GGGUCUU)	-1.15749	0.0259		mmu-miR-199a-3p_st	miR-199a-3p (and other miRNAs w/seed CAGUAGU)	1.253	0.0494
hp_rno-mir-137_st	mir-137	-1.12506	0.0112		rno-miR-128_st	miR-128-3p (and other miRNAs w/seed CACAGUG)	3.96962	0.0362		mmu-miR-196a-star_st	miR-196a-2-3p (and other miRNAs w/seed CGGCAAC)	-1.39378	0.0064		mmu-miR-200b_st	miR-200b-3p (and other miRNAs w/seed AAUACUG)	1.143	0.0685
rno-miR-139-5p_st	miR-139-5p (miRNAs w/seed CUACAGU)	1.87514	0.0101		hp_rno-mir-136_st	mir-136	-1.22688	0.068		mmu-miR-19a_st	miR-19b-3p (and other miRNAs w/seed GUGCAAA)	1.36509	0.0606		mmu-miR-21_st	miR-21-5p (and other miRNAs w/seed AGCUUAU)	1.12	0.0893
rno-miR-140-star_st	miR-140-3p (and other miRNAs w/seed ACCACAG)	1.56591	0.0129		hp_rno-mir-137_st	mir-137	1.27191	0.0077		mmu-miR-207_st	miR-207 (miRNAs w/seed CUUCUCC)	1.12506	0.0166		mmu-miR-761_st	miR-214-3p (and other miRNAs w/seed CAGCAGG)	1.205	0.00349
rno-miR-140_st	miR-140-5p (and other miRNAs w/seed AGUGGUU)	1.90396	0.0287		hp_rno-mir-138-1_x_st	mir-138	1.38896	0.0146		mmu-miR-20a-star_st	miR-20a-3p (miRNAs w/seed CUGCAUU)	-1.29594	0.0195		mmu-miR-24_st	miR-24-3p (and other miRNAs w/seed GGCUCAG)	-1.362	0.0395
rno-miR-200a_st	miR-141-3p (and other miRNAs w/seed AACACUG)	2.48802	0.0139		rno-miR-138-star_st	miR-138-1-3p (miRNAs w/seed GGCUACU)	2.12138	0.0521		mmu-miR-590-5p_st	miR-21-5p (and other miRNAs w/seed AGCUUAU)	1.23456	0.0468		mmu-miR-302a_st	miR-291a-3p (and other miRNAs w/seed AAGUGCU)	-1.264	0.00276
rno-miR-143_st	miR-143-3p (and other miRNAs w/seed GAGAUGA)	1.60325	0.0597		rno-miR-144_st	miR-144-3p (miRNAs w/seed ACAGUAU)	-1.33422	0.0066		mmu-miR-210_st	miR-210-3p (miRNAs w/seed UGUGCGU)	-1.28967	0.004		mmu-miR-290-5p_st	miR-293-5p (and other miRNAs w/seed CUCAAAC)	-1.204	0.0837
hp_rno-mir-145_st	mir-145	1.11497	0.0703		rno-miR-145_st	miR-145-5p (and other miRNAs w/seed UCCAGUU)	2.3933	0.0982		mmu-miR-216a_st	miR-216a-5p (miRNAs w/seed AAUCUCA)	1.4651	0.0341		mmu-miR-295-star_st	miR-295-5p (and other miRNAs w/seed CUCAAAU)	1.171	0.0611
rno-miR-145_st	miR-145-5p (and other miRNAs w/seed UCCAGUU)	2.54383	0.000609		rno-miR-148b-5p_st	miR-148a-5p (and other miRNAs w/seed AAGUUCU)	1.16635	0.0912		mmu-miR-218-2-star_st	miR-218-2-3p (and other miRNAs w/seed AUGGUUC)	-1.32134	0.0511		mmu-miR-466a-3p_st	miR-297a-3p (and other miRNAs w/seed AUACAUA)	1.845	0.0505
rno-miR-146b_st	miR-146a-5p (and other miRNAs w/seed GAGAACU)	1.95342	0.0833		hp_rno-mir-16_st	mir-15	-1.22944	0.0277		mmu-miR-297a_st	miR-297a-5p (and other miRNAs w/seed UGUAUGU)	-1.36509	0.067		mmu-miR-29a_st	miR-29b-3p (and other miRNAs w/seed AGCACCA)	1.259	0.0452
rno-miR-152_st	miR-148a-3p (and other miRNAs w/seed CAGUGCA)	1.90924	0.0038		hp_rno-mir-369_st	mir-154	-1.15669	0.0614		mmu-miR-29a-star_st	miR-29a-5p (miRNAs w/seed CUGAUUU)	-1.31039	0.0961		mmu-miR-302c_st	miR-302c-3p (and other miRNAs w/seed AGUGCUU)	1.147	0.0979
hp_rno-mir-153_st	mir-153	-1.08073	0.0547		rno-miR-16_st	miR-16-5p (and other miRNAs w/seed AGCAGCA)	-1.22688	0.0878		mmu-miR-300_st	miR-300-3p (miRNAs w/seed AUGCAAG)	1.2781	0.0544		mmu-miR-350_st	miR-350 (and other miRNAs w/seed UCACAAA)	1.213	0.056
hp_rno-mir-154_st	mir-154	-1.22349	0.00123		hp_rno-mir-106b_st	mir-17	1.21167	0.056		mmu-miR-300-star_st	miR-300-5p (and other miRNAs w/seed UGAAGAG)	-1.24747	0.0786		mmu-miR-376a_st	miR-376a-3p (miRNAs w/seed UCGUAGA)	-1.309	0.0647
rno-miR-195_st	miR-16-5p (and other miRNAs w/seed AGCAGCA)	1.96156	0.00377		rno-miR-17-5p_st	miR-17-5p (and other miRNAs w/seed AAAGUGC)	1.33978	0.0798		mmu-miR-30a-star_st	miR-30a-3p (and other miRNAs w/seed UUUCAGU)	-1.35097	0.0512		mmu-miR-377_st	miR-377-3p (miRNAs w/seed UCACACA)	1.099	0.0916
hp_rno-mir-106b_st	mir-17	1.17121	0.0251		hp_rno-mir-181a-1_st	mir-181	1.2492	0.0382		mmu-miR-384-5p_st	miR-30c-5p (and other miRNAs w/seed GUAAACA)	1.43495	0.087		mmu-miR-450b-5p_st	miR-450b-5p (miRNAs w/seed UUUGCAG)	1.142	0.0757
rno-miR-181a_st	miR-181a-5p (and other miRNAs w/seed ACAUUCA)	2.25949	0.0351		rno-miR-181d_st	miR-181a-5p (and other miRNAs w/seed ACAUUCA)	3.65026	0.0109		mmu-miR-325-star_st	miR-325-5p (and other miRNAs w/seed CUAGUAG)	-1.31403	0.0382		mmu-miR-465c-5p_st	miR-465b-5p (and other miRNAs w/seed AUUUAGA)	-1.101	0.0568
rno-miR-182_st	miR-182-5p (and other miRNAs w/seed UUGGCAA)	1.47325	0.0211		rno-miR-183_st	miR-183-5p (miRNAs w/seed AUGGCAC)	-1.14552	0.0439		mmu-miR-329_st	miR-329-3p (and other miRNAs w/seed ACACACC)	-1.32777	0.0726		mmu-miR-466b-3p_st	miR-466b-3p (and other miRNAs w/seed UACAUAC)	1.531	0.0323
rno-miR-215_st	miR-192-5p (and other miRNAs w/seed UGACCUA)	4.13246	0.0336		hp_rno-mir-185_st	mir-185	1.28432	0.0751		mmu-miR-330_st	miR-330-5p (and other miRNAs w/seed CUCUGGG)	-1.17121	0.0404		mmu-miR-466l_st	miR-466l-3p (miRNAs w/seed AUAAAUA)	-1.173	0.0328
rno-miR-196b_st	miR-196a-5p (and other miRNAs w/seed AGGUAGU)	-1.08824	0.0748		hp_rno-mir-532_st	mir-188	1.24574	0.0579		mmu-miR-669e_st	miR-331-5p (and other miRNAs w/seed GUCUUGU)	1.35004	0.0836		mmu-miR-669f_st	miR-467a-3p (and other miRNAs w/seed AUAUACA)	1.447	0.0761
hp_rno-mir-199a_st	mir-199	1.1704	0.0282		rno-miR-188_st	miR-188-5p (and other miRNAs w/seed AUCCCUU)	1.32409	0.067		mmu-miR-338-3p_st	miR-338-3p (miRNAs w/seed CCAGCAU)	-1.23542	0.0744		mmu-miR-483_st	miR-483-5p (miRNAs w/seed AGACGGG)	2.143	0.0117
rno-miR-199a-3p_st	miR-199a-3p (and other miRNAs w/seed CAGUAGU)	4.56938	0.00348		hp_rno-mir-190_st	mir-190	-1.59992	0.0105		mmu-miR-338-5p_st	miR-338-5p (miRNAs w/seed ACAAUAU)	1.32134	0.0082		mmu-miR-494_st	miR-494-3p (miRNAs w/seed GAAACAU)	1.184	0.033
rno-miR-429_st	miR-200b-3p (and other miRNAs w/seed AAUACUG)	2.43176	0.018		rno-miR-191_st	miR-191-5p (and other miRNAs w/seed AACGGAA)	1.70882	0.0342		mmu-miR-350_st	miR-350 (and other miRNAs w/seed UCACAAA)	-1.15109	0.0303		mmu-miR-669h-5p_st	miR-5011-3p (and other miRNAs w/seed UGCAUGG)	-1.258	0.0907
rno-miR-204-star_st	miR-204-3p (and other miRNAs w/seed CUGGGAA)	-1.80125	0.0808		rno-miR-193_st	miR-193a-3p (and other miRNAs w/seed ACUGGCC)	-1.3333	0.0362		mmu-miR-369-5p_st	miR-369-5p (miRNAs w/seed GAUCGAC)	-1.27633	0.0128		mmu-miR-511_st	miR-511-5p (miRNAs w/seed UGCCUUU)	1.121	0.0621
rno-miR-211_st	miR-204-5p (and other miRNAs w/seed UCCCUUU)	1.15669	0.0798		rno-miR-196c_st	miR-196a-5p (and other miRNAs w/seed AGGUAGU)	1.99446	0.0683		mmu-miR-380-5p_st	miR-380-5p (miRNAs w/seed UGGUUGA)	1.28788	0.0691		mmu-miR-532-3p_st	miR-532-3p (miRNAs w/seed CUCCCAC)	1.46	0.0613
rno-miR-205_st	miR-205-5p (and other miRNAs w/seed CCUUCAU)	1.65634	0.0484		rno-miR-199a-5p_st	miR-199a-5p (and other miRNAs w/seed CCAGUGU)	-1.33978	0.034		mmu-miR-409-3p_st	miR-409-3p (miRNAs w/seed AAUGUUG)	-1.11729	0.0719		mmu-miR-540-5p_st	miR-540-5p (miRNAs w/seed AAGGGUC)	1.106	0.0748
rno-miR-207_st	miR-207 (miRNAs w/seed UUCUCCU)	-1.94261	0.0551		rno-miR-204_st	miR-204-5p (and other miRNAs w/seed UCCCUUU)	1.20497	0.0104		mmu-miR-411_st	miR-411-5p (and other miRNAs w/seed AGUAGAC)	1.23456	0.0976		mmu-miR-543_st	miR-543-3p (and other miRNAs w/seed AACAUUC)	-1.165	0.0809
hp_rno-mir-210_st	mir-210	-1.12194	0.0509		rno-miR-21-star_st	miR-21-3p (and other miRNAs w/seed AACAGCA)	-1.17365	0.0111		mmu-miR-423-5p_st	miR-423-5p (and other miRNAs w/seed GAGGGGC)	-1.17528	0.0731		mmu-miR-547_st	miR-547-3p (miRNAs w/seed UUGGUAC)	1.14	0.1
hp_rno-mir-214_st	mir-214	1.14472	0.0707		rno-miR-761_st	miR-214-3p (and other miRNAs w/seed CAGCAGG)	-1.29325	0.0771		mmu-miR-465c-5p_st	miR-465b-5p (and other miRNAs w/seed AUUUAGA)	-1.26313	0.0002		mmu-miR-568_st	miR-568 (miRNAs w/seed UGUAUAA)	1.119	0.00954
rno-miR-214_st	miR-214-3p (and other miRNAs w/seed CAGCAGG)	4.12387	0.00896		rno-miR-218_st	miR-218-5p (and other miRNAs w/seed UGUGCUU)	-1.3463	0.0772		mmu-miR-1187_st	miR-466b-5p (and other miRNAs w/seed AUGUGUG)	-1.47325	0.0532		mmu-miR-615-3p_st	miR-615-3p (miRNAs w/seed CCGAGCC)	-1.286	0.0141
rno-miR-219-1-3p_st	miR-219a-1-3p (miRNAs w/seed GAGUUGC)	1.1065	0.046		hp_rno-mir-222_st	mir-221	1.31677	0.0297		mmu-miR-488-star_st	miR-488-5p (miRNAs w/seed CCAGAUA)	1.22434	0.0546		mmu-miR-615-5p_st	miR-615-5p (and other miRNAs w/seed GGGGUCC)	1.15	0.0225
hp_rno-mir-222_st	mir-221	-1.13446	0.042		hp_rno-mir-23a_x_st	mir-23	1.41128	0.0165		mmu-miR-496_st	miR-503-3p (and other miRNAs w/seed GAGUAUU)	1.23713	0.0408		mmu-miR-666-3p_st	miR-666-3p (miRNAs w/seed GCUGCAG)	1.2	0.0208
rno-miR-221_st	miR-221-3p (and other miRNAs w/seed GCUACAU)	2.17799	0.00267		hp_rno-mir-92a-2_x_st	mir-25	-1.16231	0.028		mmu-miR-505_st	miR-505-3p (miRNAs w/seed GUCAACA)	-1.21588	0.0707		mmu-miR-668_st	miR-668-3p (and other miRNAs w/seed GUCACUC)	1.29	0.0335
rno-miR-23a-star_st	miR-23a-5p (and other miRNAs w/seed GGGUUCC)	-2.6926	0.0138		hp_rno-mir-27a_st	mir-27	-1.32961	0.0052		mmu-miR-540-5p_st	miR-540-5p (miRNAs w/seed AAGGGUC)	-1.18181	0.0716		mmu-miR-670_st	miR-670-5p (miRNAs w/seed UCCCUGA)	1.209	0.0187
rno-miR-24-1-star_st	miR-24-1-5p (and other miRNAs w/seed UGCCUAC)	-1.11806	0.0843		hp_rno-mir-29b-2_x_st	mir-29	-1.27633	0.0265		mmu-miR-541_st	miR-541-5p (miRNAs w/seed AGGGAUU)	-1.35004	0.0641		mmu-miR-674-star_st	miR-674-3p (miRNAs w/seed ACAGCUC)	1.918	0.0633
hp_rno-mir-92a-1_st	mir-25	-1.05702	0.096		rno-miR-292-3p_st	miR-292-3p (and other miRNAs w/seed AGUGCCG)	1.35191	0.0293		mmu-miR-582-5p_st	miR-582-5p (miRNAs w/seed UACAGUU)	1.33053	0.059		mmu-miR-684_st	miR-684 (miRNAs w/seed GUUUUCC)	1.311	0.0152
rno-miR-25-star_st	miR-25-5p (miRNAs w/seed GGCGGAG)	-1.40153	0.0574		hp_rno-mir-296_st	mir-296	1.23542	0.0515		mmu-miR-665_st	miR-665 (and other miRNAs w/seed CCAGGAG)	1.5042	0.097		mmu-miR-690_st	miR-690 (miRNAs w/seed AAGGCUA)	-1.419	0.0374
rno-miR-26b-star_st	miR-26b-3p (and other miRNAs w/seed CUGUUCU)	1.10803	0.0361		rno-miR-296_st	miR-296-3p (miRNAs w/seed AGGGUUG)	1.8302	0.0534		mmu-miR-467b-star_st	miR-669m-3p (and other miRNAs w/seed UAUACAU)	-1.20916	0.0494		mmu-miR-712_st	miR-712-5p (miRNAs w/seed UCCUUCA)	-1.606	0.0071
rno-miR-29c_st	miR-29b-3p (and other miRNAs w/seed AGCACCA)	1.2492	0.0846		hp_rno-mir-30a_st	mir-30	-1.20999	0.0826		mmu-miR-675-5p_st	miR-675-5p (and other miRNAs w/seed GGUGCGG)	-1.2492	0.0894		mmu-miR-713_st	miR-713 (miRNAs w/seed GCACUGA)	2.312	0.0167
hp_rno-mir-30c-2_st	mir-30	-1.13761	0.0356		hp_rno-mir-32_st	mir-32	1.19499	0.0685		mmu-miR-678_st	miR-678 (miRNAs w/seed UCUCGGU)	1.35379	0.0483		mmu-miR-714_st	miR-714 (miRNAs w/seed GACGAGG)	-3.645	0.0222
rno-miR-300-3p_st	miR-300-3p (miRNAs w/seed AUGCAAG)	1.11188	0.0584		rno-miR-328_st	miR-328-3p (and other miRNAs w/seed UGGCCCU)	2.9897	0.0013		mmu-miR-695_st	miR-695 (miRNAs w/seed GAUUGGG)	1.54435	0.0135		mmu-miR-718_st	miR-718 (miRNAs w/seed UUCCGCC)	-1.096	0.0823
rno-miR-30a_st	miR-30c-5p (and other miRNAs w/seed GUAAACA)	1.2492	0.036		rno-miR-326_st	miR-330-5p (and other miRNAs w/seed CUCUGGG)	1.50525	0.0693		mmu-miR-704_st	miR-704 (miRNAs w/seed GACAUGU)	-1.19003	0.0592		mmu-miR-743a_st	miR-743b-3p (and other miRNAs w/seed AAAGACA)	-1.095	0.0819
rno-miR-330-star_st	miR-330-3p (and other miRNAs w/seed CAAAGCA)	-1.65176	0.0843		rno-miR-339-3p_st	miR-339-3p (miRNAs w/seed GAGCGCC)	2.16295	0.091		mmu-miR-764-3p_st	miR-7062-5p (and other miRNAs w/seed GGAGGCC)	1.25788	0.0801		mmu-miR-872-star_st	miR-872-3p (miRNAs w/seed GAACUAU)	1.079	0.0726
rno-miR-337_st	miR-337-3p (miRNAs w/seed UCAGCUC)	1.10803	0.00141		hp_rno-mir-34c_st	mir-34	1.33515	0.0055		mmu-miR-712-star_st	miR-712-3p (miRNAs w/seed GCGAGUC)	-1.17446	0.0461		mmu-miR-874_st	miR-874-3p (miRNAs w/seed UGCCCUG)	1.129	0.0812
rno-miR-344-3p_st	miR-344-3p (and other miRNAs w/seed GAUCUAG)	1.33978	0.00668		rno-miR-34a_st	miR-34a-5p (and other miRNAs w/seed GGCAGUG)	1.61217	0.0194		mmu-miR-875-3p_st	miR-7227-3p (and other miRNAs w/seed CUGAAAA)	-1.18674	0.0757		mmu-miR-876-5p_st	miR-876-5p (and other miRNAs w/seed GGAUUUC)	1.107	0.0916
rno-miR-363-star_st	miR-363-5p (and other miRNAs w/seed GGGUGGA)	1.13839	0.0295		rno-miR-369-5p_st	miR-369-5p (miRNAs w/seed GAUCGAC)	-1.33515	0.0102		mmu-miR-742_st	miR-742-3p (miRNAs w/seed AAAGCCA)	1.61105	0.0043		mmu-miR-878-5p_st	miR-878-5p (miRNAs w/seed AUCUAGU)	1.127	0.0806
rno-miR-375_st	miR-375-3p (and other miRNAs w/seed UUGUUCG)	2.35381	0.0543		hp_rno-mir-411_st	mir-379	-1.30495	0.0044		mmu-miR-759_st	miR-759 (miRNAs w/seed CAGAGUG)	-1.34443	0.017		mmu-miR-879_st	miR-879-5p (and other miRNAs w/seed GAGGCUU)	-1.285	0.0488
hp_rno-mir-378_st	mir-378	1.15189	0.00584		rno-miR-379-star_st	miR-379-3p (miRNAs w/seed UAUGUAA)	-1.20664	0.0818		mmu-miR-874_st	miR-874-3p (miRNAs w/seed UGCCCUG)	1.23799	0.0374		mmu-miR-92a-star_st	miR-92a-2-5p (miRNAs w/seed GGUGGGG)	-1.227	0.0438
rno-miR-384-3p_st	miR-384-3p (and other miRNAs w/seed UUCCUAG)	-1.10726	0.0969		rno-miR-383_st	miR-383-5p (miRNAs w/seed AGAUCAG)	1.57135	0.0276		mmu-miR-877_st	miR-877-5p (and other miRNAs w/seed UAGAGGA)	1.29954	0.0707		mmu-miR-92b_st	miR-92a-3p (and other miRNAs w/seed AUUGCAC)	-1.324	0.0671
hp_rno-mir-431_st	mir-431	-1.14949	0.0676		rno-miR-465_st	miR-465b-5p (and other miRNAs w/seed AUUUAGA)	2.20228	0.078							mmu-miR-99b-star_st	miR-99a-3p (and other miRNAs w/seed AAGCUCG)	1.523	0.0972
rno-miR-451_st	miR-451a (and other miRNAs w/seed AACCGUU)	1.52732	0.0363		rno-miR-466b_st	miR-466b-5p (and other miRNAs w/seed AUGUGUG)	1.83274	0.0495
rno-miR-455_st	miR-455-5p (and other miRNAs w/seed AUGUGCC)	1.48041	0.0586		hp_rno-mir-466b-2_x_st	mir-467	1.39378	0.0667
hp_rno-mir-465_st	mir-465	1.06881	0.0215		hp_rno-mir-483_st	mir-483	2.42167	0.0332
rno-miR-466c_st	miR-466c-5p (miRNAs w/seed GUGAUGU)	1.12896	0.00702		rno-miR-489_st	miR-489-3p (miRNAs w/seed UGACAUC)	-1.44093	0.0476
rno-miR-483_st	miR-483-3p (miRNAs w/seed ACUCCUC)	-1.15429	0.0749		hp_rno-mir-497_st	mir-497	-1.44493	0.0028
rno-miR-489_st	miR-489-3p (miRNAs w/seed UGACAUC)	1.35285	0.00576		hp_rno-mir-500_st	mir-500	1.22179	0.0728
hp_rno-mir-490_st	mir-490	1.15189	0.0145		hp_rno-mir-503_st	mir-503	1.35566	0.0052
hp_rno-mir-493_st	mir-493	1.05044	0.086		rno-miR-503_st	miR-503-5p (miRNAs w/seed AGCAGCG)	-1.58118	0.0495
rno-miR-495_st	miR-495-3p (and other miRNAs w/seed AACAAAC)	1.12039	0.0316		hp_rno-mir-582_st	mir-582	-1.34071	0.0376
rno-miR-504_st	miR-504-5p (and other miRNAs w/seed GACCCUG)	-1.11265	0.072		hp_rno-mir-632_st	mir-632	1.65061	0.0394
hp_rno-mir-582_st	mir-582	-1.07326	0.0782		hp_rno-mir-664-2_x_st	mir-664	-1.19334	0.0721
rno-miR-615_st	miR-615-5p (and other miRNAs w/seed GGGGUCC)	1.66786	0.0601		hp_rno-mir-665_st	mir-665	1.26138	0.0667
hp_rno-mir-632_st	mir-632	-1.27633	0.0806		rno-miR-665_st	miR-665 (and other miRNAs w/seed CCAGGAG)	2.03778	0.0082
hp_rno-mir-653_st	mir-653	-1.11651	0.0274		hp_rno-mir-671_st	mir-671	1.24401	0.022
rno-miR-671_st	miR-671-3p (and other miRNAs w/seed CCGGUUC)	1.09733	0.0689		rno-miR-674-5p_st	miR-674-5p (and other miRNAs w/seed CACUGAG)	2.87986	0.0323
rno-miR-674-5p_st	miR-674-5p (and other miRNAs w/seed CACUGAG)	1.42504	0.0884		hp_rno-mir-7a-1_st	mir-7	1.2605	0.0746
hp_rno-mir-711_st	mir-711	-1.18345	0.0371		rno-miR-742_st	miR-742-3p (miRNAs w/seed AAAGCCA)	-1.15029	0.0312
rno-miR-759_st	miR-759 (miRNAs w/seed CAGAGUG)	-1.21419	0.0252		hp_rno-mir-871_x_st	mir-743	-1.19168	0.0413
hp_rno-mir-760_st	mir-760	-1.23114	0.0561		rno-miR-743a_st	miR-743a-3p (miRNAs w/seed AAAGACG)	-1.42306	0.0469
rno-miR-760-5p_st	miR-760-5p (miRNAs w/seed CCCUCAG)	-1.10114	0.0833		hp_rno-mir-761_st	mir-761	1.44293	0.0195
rno-miR-872_st	miR-872-5p (miRNAs w/seed AGGUUAC)	-1.15109	0.0586		rno-miR-764_st	miR-764-5p (miRNAs w/seed GUGCUCA)	1.77154	0.0292
hp_rno-mir-349_st	Mir349	1.13446	0.0289		hp_rno-mir-200c_st	mir-8	1.27368	0.0226
					hp_rno-mir-873_st	mir-873	1.25353	0.0373
					hp_rno-mir-879_st	mir-879	-1.39765	0.0058
					rno-miR-880_st	miR-880-3p (miRNAs w/seed ACUCCAU)	-1.31677	0.0038
					hp_rno-mir-9-3_x_st	mir-9	-1.33053	0.0202
					hp_rno-mir-421_st	mir-95	-1.52203	0.0044
					hp_rno-mir-352_st	Mir352	1.15749	0.0914
